# Supplementary material for: Dysregulation of Labile Iron Predisposes Chemotherapy Resistant Cancer Cells to Ferroptosis
Source: Int J Mol Sci. 2025 Apr 28;26(9):4193. doi: 10.3390/ijms26094193 (PMC12072162; doi:10.3390/ijms26094193)
Supplement: Supplementary file 1 [file ijms-26-04193-s001.zip]

Archive with 1 entries (1 files):
- ijms-3578290-supplementary.pdf
